# Supplementary material for: Comparative Metabolomics Profiling Reveals Key Metabolites and Associated Pathways Regulating Tuber Dormancy in White Yam (Dioscorea rotundata Poir.)
Source: Metabolites. 2023 Apr 28;13(5):610. doi: 10.3390/metabo13050610 (PMC10223290; doi:10.3390/metabo13050610)
Supplement: Supplementary file 1 [file metabolites-13-00610-s001.zip]

Archive with 6 entries (6 files):
- Figure S1a.pdf
- Figure S1b.pdf
- Figure S2.png
- Figure S3.png
- Table S1.pdf
- Table S2.pdf
